# Supplementary material for: Diversity and DNA Barcode Analysis of Chironomids (Diptera: Chironomidae) from Large Rivers in South Korea
Source: Insects. 2022 Mar 31;13(4):346. doi: 10.3390/insects13040346 (PMC9032365; doi:10.3390/insects13040346)
Supplement: Supplementary file 1 [file insects-13-00346-s001.zip]

Archive with 1 entries (1 files):
- insects-1623460-supplementary.xls
