# Supplementary material for: Diversity and DNA Barcode Analysis of Chironomids (Diptera: Chironomidae) from Large Rivers in South Korea
Source: Insects. 2022 Mar 31;13(4):346. doi: 10.3390/insects13040346 (PMC9032365; doi:10.3390/insects13040346)
Supplement: Supplementary file 1 [file insects-13-00346-s001.zip › insects-1623460-supplementary.xls]

## Sheet: SI
Genetic distances between species of Korean large river Chironomidae.
		1	2	3	4	5	6	7	8	9	10	11	12	13	14	15	16	17	18	19	20	21	22	23	24	25	26	27	28	29	30	31	32	33	34	35	36
1	Ablabesmyia_longistyla
2	Ablabesmyia_monilis	0.137946
3	Benthalia_carbonaria	0.21398	0.226085
4	Chironomus_circumdatus	0.210566	0.208002	0.147429
5	Chironomus_kiiensis	0.21563	0.230227	0.16412	0.127467
6	Chironomus_nipponensis	0.228574	0.234374	0.161522	0.151392	0.173059
7	Chironomus_plumosus	0.245957	0.238375	0.179245	0.190244	0.172637	0.115421
8	Cricotopus_bicinctus	0.182979	0.154189	0.210944	0.226936	0.246649	0.216968	0.200653
9	Cricotopus_sylvestris	0.184038	0.166173	0.214545	0.217103	0.227547	0.230614	0.246824	0.14323
10	Cricotopus_triannulatus	0.170804	0.18458	0.218092	0.201009	0.201669	0.229175	0.236201	0.141573	0.164417
11	Cricotopus_tricinctus	0.176446	0.15312	0.218103	0.216066	0.251197	0.230236	0.245963	0.137906	0.0504902	0.162325
12	Cryptochironomus_rostratus	0.218908	0.194981	0.169569	0.170315	0.188234	0.182423	0.181989	0.207866	0.227152	0.22443	0.215869
13	Dicrotendipes_nervosus	0.194098	0.202071	0.151125	0.134761	0.163996	0.16651	0.187949	0.202943	0.213322	0.191375	0.202291	0.1474
14	Dicrotendipes_pelochloris	0.218002	0.243694	0.179057	0.168051	0.164879	0.172775	0.178674	0.205149	0.223846	0.193045	0.228733	0.185929	0.156073
15	Dicrotendipes_septemmaculatus	0.222688	0.207	0.176293	0.187493	0.201879	0.200135	0.219747	0.2183	0.222408	0.22125	0.233078	0.177985	0.164524	0.176026
16	Endochironomus_pekanus	0.206136	0.209394	0.186665	0.178565	0.182558	0.209666	0.213102	0.204436	0.208566	0.200385	0.1995	0.195539	0.176933	0.182957	0.176275
17	Glyptotendipes_tokunagai	0.199441	0.225357	0.168956	0.147239	0.151714	0.17596	0.160799	0.237229	0.250609	0.195334	0.250417	0.170901	0.137624	0.157004	0.158946	0.186627
18	Harnischia_japonica	0.208794	0.226329	0.179224	0.163786	0.180301	0.183787	0.20251	0.211553	0.216132	0.209899	0.214704	0.177541	0.151343	0.177094	0.180394	0.194873	0.170174
19	Lipiniella_moderata	0.219133	0.211689	0.166459	0.154517	0.158252	0.164693	0.171572	0.216111	0.187157	0.198356	0.203709	0.160826	0.144298	0.168791	0.192512	0.171679	0.151679	0.150117
20	Microchironomus_tener	0.210156	0.208704	0.166346	0.14804	0.162845	0.177179	0.195354	0.198196	0.202089	0.191237	0.212954	0.165595	0.152302	0.163331	0.165658	0.180095	0.151172	0.146717	0.143924
21	Nanocladius_tamabicolor	0.165094	0.181362	0.240367	0.233099	0.216136	0.236488	0.266721	0.176868	0.206906	0.188307	0.207411	0.238211	0.230275	0.244675	0.225591	0.238905	0.233337	0.244088	0.229265	0.222836
22	Parachironomus_arcuatus	0.202618	0.227619	0.159739	0.173694	0.182058	0.177634	0.173778	0.200716	0.203171	0.173093	0.210936	0.181815	0.143614	0.147272	0.167505	0.171397	0.152947	0.150461	0.152712	0.154367	0.206944
23	Parachironomus_frequens	0.215639	0.228037	0.160381	0.143601	0.172197	0.160692	0.18549	0.219129	0.223557	0.206591	0.22448	0.169503	0.148672	0.163659	0.172657	0.184935	0.139532	0.165498	0.1485	0.137166	0.230079	0.140693
24	Phaenopsectra_flavipes	0.186868	0.186528	0.199799	0.161564	0.196517	0.183581	0.199103	0.192834	0.195699	0.187794	0.194174	0.182639	0.158101	0.187648	0.187612	0.145083	0.179559	0.154142	0.15026	0.166912	0.214687	0.165507	0.176159
25	Polypedilum_japonicum	0.177033	0.178836	0.165995	0.143115	0.182261	0.185913	0.192423	0.172918	0.162026	0.135918	0.167676	0.176893	0.14973	0.165923	0.173855	0.12469	0.165166	0.188844	0.16439	0.162676	0.221262	0.151904	0.174315	0.127307
26	Polypedilum_kyotoense	0.198146	0.18582	0.194896	0.185323	0.200434	0.207815	0.220192	0.228884	0.219624	0.206457	0.196174	0.177616	0.177978	0.191993	0.216241	0.169586	0.200138	0.18299	0.194786	0.198387	0.241897	0.165035	0.191178	0.15317	0.144394
27	Polypedilum_masudai	0.213166	0.214306	0.185374	0.199757	0.22104	0.213193	0.214708	0.186598	0.206798	0.197256	0.202484	0.182515	0.182317	0.20772	0.219391	0.172486	0.198287	0.196308	0.172704	0.19028	0.253527	0.200489	0.189277	0.161826	0.144588	0.165431
28	Polypedilum_nubifer	0.184993	0.18547	0.181032	0.220105	0.20466	0.240481	0.250253	0.248813	0.230408	0.223459	0.225681	0.189121	0.195391	0.210095	0.195228	0.202451	0.191561	0.210268	0.191017	0.203359	0.241676	0.185708	0.190111	0.186121	0.17202	0.149404	0.190402
29	Polypedilum_okiharaki	0.184717	0.216756	0.178863	0.181574	0.193632	0.209045	0.228208	0.228304	0.236403	0.181356	0.227278	0.174972	0.152037	0.195828	0.193907	0.183296	0.168908	0.169206	0.180491	0.185759	0.251023	0.179938	0.183867	0.155666	0.14326	0.149939	0.155279	0.155805
30	Polypedilum_sordens	0.197551	0.205705	0.190057	0.182626	0.18522	0.199372	0.21527	0.212073	0.204844	0.173364	0.192856	0.169814	0.175902	0.184969	0.20037	0.166278	0.195489	0.202423	0.177683	0.193538	0.242526	0.177635	0.194162	0.164243	0.128586	0.153892	0.144393	0.195418	0.141226
31	Polypedilum_nubeculosum	0.218536	0.202074	0.193468	0.194355	0.228952	0.204761	0.231282	0.231634	0.232651	0.224712	0.216294	0.192546	0.174066	0.234167	0.205333	0.17588	0.196923	0.168136	0.183216	0.201932	0.252253	0.218908	0.206016	0.162005	0.168018	0.162907	0.195053	0.177767	0.192267	0.19541
32	Prochladius_choreus	0.162148	0.144134	0.199843	0.202633	0.214854	0.235498	0.260848	0.152937	0.173897	0.171667	0.1564	0.196962	0.18971	0.228681	0.226148	0.197594	0.226244	0.207898	0.190705	0.205252	0.193821	0.204636	0.216784	0.177653	0.171163	0.191899	0.210083	0.217461	0.192364	0.193264	0.205068
33	Tanypus_punctipennis	0.164915	0.161659	0.238586	0.218427	0.237415	0.225379	0.265004	0.181533	0.196342	0.177331	0.183588	0.202767	0.194317	0.221759	0.239516	0.226497	0.250348	0.213874	0.220863	0.237308	0.203743	0.214809	0.246359	0.187425	0.196019	0.187989	0.211211	0.209344	0.208148	0.201286	0.219138	0.140891
34	Tanytarsus_formosanus	0.228614	0.207349	0.20542	0.20269	0.221141	0.203938	0.221812	0.189895	0.224962	0.204427	0.204987	0.193216	0.178857	0.19982	0.23544	0.208009	0.234695	0.159882	0.164622	0.195797	0.221664	0.201944	0.197027	0.171468	0.192674	0.175666	0.153847	0.218132	0.189531	0.174419	0.216587	0.196469	0.207139
35	Tanytarsus_oyamai	0.197498	0.193323	0.169522	0.183267	0.183972	0.196489	0.215043	0.195084	0.210239	0.198384	0.207199	0.181765	0.175527	0.188366	0.185422	0.192768	0.166484	0.173832	0.176805	0.172822	0.209388	0.167064	0.174793	0.146297	0.178849	0.1977	0.175034	0.18542	0.173561	0.200696	0.191796	0.172412	0.191268	0.146608
36	Tanytarsus_tamagotoi	0.21013	0.234368	0.205805	0.196094	0.221665	0.213987	0.234237	0.218151	0.218337	0.232796	0.230979	0.21054	0.186981	0.213856	0.223454	0.205551	0.179909	0.206589	0.172353	0.201359	0.247716	0.194657	0.197597	0.185046	0.220708	0.226921	0.213395	0.237296	0.207551	0.237575	0.215911	0.231699	0.247144	0.196114	0.17784
37	Chironominae_sp.	0.2153	0.228508	0.240955	0.223951	0.208572	0.230237	0.252841	0.20624	0.242632	0.199714	0.247145	0.224427	0.213549	0.205533	0.228739	0.181654	0.228241	0.237454	0.213449	0.203244	0.21005	0.207731	0.236839	0.162124	0.161501	0.242189	0.213404	0.284165	0.237559	0.198134	0.248062	0.198412	0.210654	0.17727	0.168626	0.188297
